# Supplementary material for: Genomic Sequencing and Functional Analysis of the Ex-Type Strain of Malbranchea zuffiana
Source: J Fungi (Basel). 2024 Aug 24;10(9):600. doi: 10.3390/jof10090600 (PMC11433161; doi:10.3390/jof10090600)
Supplement: Supplementary file 1 [file jof-10-00600-s001.zip]

Archive with 1 entries (1 files):
- jof-3113911-supplementary.pdf
